# Supplementary material for: Identification of Candidate epitopes from nation-enriched sequences in the African swine fever virus genomes
Source: PLoS One. 2026 Jul 23;21(7):e0354143. doi: 10.1371/journal.pone.0354143 (PMC13395360; doi:10.1371/journal.pone.0354143)
Supplement: S1 File — This table provides detailed information on the NCBI genome datasets analyzed in this study. S2 Table. Presence/absence matrix of fragment distribution across countries. Presence (1) and absence (0) of each fragment are indicated for all countries included in the analysis. S3 Table. ASFV candidate epitope list. This table stores candidate epitope information identified through epitope prediction and antigenicity analysis. S1 Fig. Hierarchical clustering of 235 ASFV genomes. Clustering based on the unique fragments generated at four peptide lengths (9-mer, 12-mer, 15mer, and 20-mer). Hierarchical clusters was assessed with the pvclust package in R (bootstrap = 1,000). (ZIP) [file pone.0354143.s001.zip › S1_Table.xlsx]

## Sheet: Sheet1
Order	Accession Number	Country
1	GCA_000858485.1	Spain
2	GCA_003032865.1	Portugal
3	GCA_003032885.1	Portugal
4	GCA_003032905.1	Kenya
5	GCA_003032915.1	Kenya
6	GCA_003033005.1	Italy
7	GCA_003047675.1	Benin
8	GCA_003047695.1	Portugal
9	GCA_003047715.1	Spain
10	GCA_003047755.2	Georgia
11	GCA_003815175.1	Uganda
12	GCA_003815195.1	Uganda
13	GCA_003815215.1	Uganda
14	GCA_003815235.1	Uganda
15	GCA_003815255.1	Uganda
16	GCA_003815295.1	Poland
17	GCA_003815315.1	Poland
18	GCA_003815335.1	Poland
19	GCA_003815355.1	Poland
20	GCA_003815375.1	Poland
21	GCA_003815395.1	Poland
22	GCA_003815435.3	China
23	GCA_004135325.1	China
24	GCA_004338215.1	China
25	GCA_004338235.1	China
26	GCA_007310655.1	China
27	GCA_007998955.1	Ukraine
28	GCA_009685485.1	China
29	GCA_009708375.3	Zambia
30	GCA_009708395.3	South Africa
31	GCA_009708415.3	South Africa
32	GCA_009760425.1	Hungary
33	GCA_011064655.1	China
34	GCA_011064665.1	China
35	GCA_011317665.2	South Africa
36	GCA_011317695.2	South Africa
37	GCA_011317745.2	Zaire
38	GCA_011604225.1	Italy
39	GCA_011604235.1	Italy
40	GCA_011604245.1	Italy
41	GCA_011604255.1	Italy
42	GCA_011604265.1	Italy
43	GCA_011604275.1	Italy
44	GCA_011604285.1	Italy
45	GCA_011604295.1	Italy
46	GCA_011604305.1	Italy
47	GCA_011604315.1	Italy
48	GCA_011604325.1	Italy
49	GCA_011604335.1	Italy
50	GCA_013387575.1	China
51	GCA_013426255.1	China
52	GCA_015354195.1	Viet Nam
53	GCA_015354205.1	Viet Nam
54	GCA_015887485.1	Italy
55	GCA_015887495.1	Italy
56	GCA_017121565.1	Democratic Republic of the Congo
57	GCA_017347645.1	China
58	GCA_017498705.1	China
59	GCA_017654195.1	Timor-Leste
60	GCA_018350265.1	Russia
61	GCA_018350275.1	Russia
62	GCA_018350305.1	Russia
63	GCA_019359815.1	Burundi
64	GCA_019359825.1	Malawi
65	GCA_019823825.1	Democratic Republic of the Congo
66	GCA_020543575.1	Italy
67	GCA_020543585.1	Italy
68	GCA_020543595.1	Italy
69	GCA_020543605.1	Italy
70	GCA_020543615.1	Italy
71	GCA_020543625.1	Italy
72	GCA_020543635.1	Italy
73	GCA_020543645.1	Italy
74	GCA_020543655.1	Italy
75	GCA_020543665.1	Italy
76	GCA_020543675.1	Italy
77	GCA_020543685.1	Italy
78	GCA_020543695.1	Italy
79	GCA_020543705.1	Italy
80	GCA_020543715.1	Italy
81	GCA_020543725.1	Italy
82	GCA_020543735.1	Italy
83	GCA_020543745.1	Italy
84	GCA_020543755.1	Italy
85	GCA_020543765.1	Italy
86	GCA_020543775.1	Italy
87	GCA_020543785.1	Italy
88	GCA_020543795.1	Italy
89	GCA_020543805.1	Italy
90	GCA_020543815.1	Italy
91	GCA_020543825.1	Italy
92	GCA_020543835.1	Italy
93	GCA_020543845.1	Italy
94	GCA_020543855.1	Italy
95	GCA_020543865.1	Italy
96	GCA_020543875.1	Italy
97	GCA_020543885.1	Italy
98	GCA_020543895.1	Italy
99	GCA_020543905.1	Italy
100	GCA_020543915.1	Italy
101	GCA_020543925.1	Italy
102	GCA_020543995.1	Italy
103	GCA_020544005.1	Italy
104	GCA_020544015.1	Italy
105	GCA_020882755.1	China
106	GCA_020882765.1	China
107	GCA_021125855.1	Italy
108	GCA_021125865.1	Italy
109	GCA_022516275.1	China
110	GCA_022828505.1	India
111	GCA_022828515.1	India
112	GCA_023159385.1	India
113	GCA_023159395.1	India
114	GCA_024637735.2	Philippines
115	GCA_024707755.1	China
116	GCA_024824975.1	Russia
117	GCA_024824985.1	Russia
118	GCA_024824995.1	Russia
119	GCA_024825005.1	Russia
120	GCA_024825015.1	Russia
121	GCA_024825025.1	Russia
122	GCA_024825035.1	Russia
123	GCA_024825045.1	Russia
124	GCA_024825055.1	Russia
125	GCA_025758315.2	Italy
126	GCA_025758325.2	Italy
127	GCA_025758355.1	Italy
128	GCA_025758365.1	Italy
129	GCA_025787675.1	China
130	GCA_025787685.1	China
131	GCA_025887105.1	Japan
132	GCA_025887115.1	Japan
133	GCA_025887125.1	Japan
134	GCA_025887135.1	Japan
135	GCA_026411225.1	China
136	GCA_026432165.1	China
137	GCA_026432175.1	China
138	GCA_027920685.1	China
139	GCA_027920695.1	Italy
140	GCA_029218195.1	Tanzania
141	GCA_029218205.1	Tanzania
142	GCA_029218215.1	Tanzania
143	GCA_029218225.1	Tanzania
144	GCA_029218235.1	Tanzania
145	GCA_029625515.1	Italy
146	GCA_029816885.1	China
147	GCA_029816915.1	China
148	GCA_029816925.1	China
149	GCA_029948205.1	China
150	GCA_030504015.1	China
151	GCA_030517835.1	Philippines
152	GCA_030517845.1	Philippines
153	GCA_030517855.1	Philippines
154	GCA_030517865.1	Philippines
155	GCA_030517875.1	Philippines
156	GCA_030517885.1	Philippines
157	GCA_030517895.1	Philippines
158	GCA_030517905.1	Philippines
159	GCA_030517915.1	Philippines
160	GCA_030517925.1	Philippines
161	GCA_030555255.1	China
162	GCA_031281775.1	None
163	GCA_031322375.1	China
164	GCA_031781545.1	China
165	GCA_031781555.1	China
166	GCA_031954085.2	China
167	GCA_032255495.1	China
168	GCA_032255565.1	Cameroon
169	GCA_032255575.1	Cameroon
170	GCA_032255605.1	Portugal
171	GCA_032435635.1	Italy
172	GCA_032435645.1	Italy
173	GCA_032435655.1	Italy
174	GCA_032435665.1	Italy
175	GCA_032435675.1	Italy
176	GCA_032435685.1	Italy
177	GCA_032435695.1	Italy
178	GCA_032435705.1	Italy
179	GCA_032435725.1	Italy
180	GCA_032435735.1	Italy
181	GCA_032435745.1	Italy
182	GCA_032435755.1	Italy
183	GCA_033311035.1	Indonesia
184	GCA_033440495.1	Serbia
185	GCA_033440595.1	Serbia
186	GCA_033440645.1	Serbia
187	GCA_034859545.1	China
188	GCA_034859555.1	China
189	GCA_034859565.1	China
190	GCA_034859575.1	China
191	GCA_034859585.1	China
192	GCA_034859595.1	China
193	GCA_034859605.1	China
194	GCA_035134395.1	None
195	GCA_035134435.1	None
196	GCA_036418405.1	Namibia
197	GCA_036924225.1	None
198	GCA_036979595.1	China
199	GCA_038022465.1	China
200	GCA_038022475.1	Viet Nam
201	GCA_038022485.1	China
202	GCA_038104785.1	China
203	GCA_038421865.1	South Korea
204	GCA_038421895.1	South Korea
205	GCA_038421905.1	South Korea
206	GCA_038421915.1	South Korea
207	GCA_038421925.1	South Korea
208	GCA_038421955.1	South Korea
209	GCA_038422005.1	South Korea
210	GCA_038422035.1	South Korea
211	GCA_038422065.1	South Korea
212	GCA_038422075.1	South Korea
213	GCA_038422085.1	South Korea
214	GCA_038422115.1	South Korea
215	GCA_038422125.1	South Korea
216	GCA_038422185.1	South Korea
217	GCA_038422225.1	South Korea
218	GCA_038422265.1	South Korea
219	GCA_038422275.1	South Korea
220	GCA_038422285.1	South Korea
221	GCA_038422295.1	South Korea
222	GCA_038422325.1	Viet Nam
223	GCA_038975775.1	China
224	GCA_038975805.1	China
225	GCA_039567005.1	Philippines
226	GCA_039567015.1	Philippines
227	GCA_039567025.1	Philippines
228	GCA_039567045.1	Philippines
229	GCA_039567055.1	Russia
230	GCA_039567135.1	Philippines
231	GCA_039567145.1	Philippines
232	GCA_039567155.1	Philippines
233	GCA_039567165.1	Philippines
234	GCA_039567175.1	Philippines
235	GCA_900380425.1	Estonia
