# Supplementary material for: Identification of Candidate epitopes from nation-enriched sequences in the African swine fever virus genomes
Source: PLoS One. 2026 Jul 23;21(7):e0354143. doi: 10.1371/journal.pone.0354143 (PMC13395360; doi:10.1371/journal.pone.0354143)
Supplement: S1 File — This table provides detailed information on the NCBI genome datasets analyzed in this study. S2 Table. Presence/absence matrix of fragment distribution across countries. Presence (1) and absence (0) of each fragment are indicated for all countries included in the analysis. S3 Table. ASFV candidate epitope list. This table stores candidate epitope information identified through epitope prediction and antigenicity analysis. S1 Fig. Hierarchical clustering of 235 ASFV genomes. Clustering based on the unique fragments generated at four peptide lengths (9-mer, 12-mer, 15mer, and 20-mer). Hierarchical clusters was assessed with the pvclust package in R (bootstrap = 1,000). (ZIP) [file pone.0354143.s001.zip › S3_Table.xlsx]

## Sheet: Sheet1
Lymphocyte	Seq	Protein category	Country
CTL9	AIEKGLLPF	Unknown Function / Hypothetical Proteins	Italy
CTL9	MVYNFNTLY	Unknown Function / Hypothetical Proteins	Korea
CTL9	SLDSPHSVI	Unknown Function / Hypothetical Proteins	Italy
CTL9	SISYIPLIY	Unknown Function / Hypothetical Proteins	Italy
CTL9	MIPPMLVKY	Replication/Transcription	Italy
CTL9	FIEWEKKTY	Replication/Transcription	Italy
CTL9	RTNSSTPGY	Unknown Function / Hypothetical Proteins	Italy
CTL9	KIDPNFKNL	Unknown Function / Hypothetical Proteins	Italy
CTL9	NILGHKLEY	Unknown Function / Hypothetical Proteins	China
CTL9	MTLQGTQRF	Unknown Function / Hypothetical Proteins	Italy
CTL9	RLDDLHHRV	Unknown Function / Hypothetical Proteins	Italy
CTL9	KLDVALFIF	Unknown Function / Hypothetical Proteins	Italy
CTL9	YLNLSSSSW	Unknown Function / Hypothetical Proteins	Italy
CTL9	ITDGFPSIL	Unknown Function / Hypothetical Proteins	Italy
CTL9	SLSPPTTYW	Unknown Function / Hypothetical Proteins	Italy
CTL9	KVSSGKILY	Unknown Function / Hypothetical Proteins	Italy
CTL9	LSDDLRVQF	Unknown Function / Hypothetical Proteins	Italy
CTL9	LTDVALLSF	Unknown Function / Hypothetical Proteins	Italy
CTL9	RVLNNFGVY	Unknown Function / Hypothetical Proteins	Italy
CTL9	ASSSPMEMY	Unknown Function / Hypothetical Proteins	Philippines
CTL9	KTYRQVLTF	Unknown Function / Hypothetical Proteins	Italy
CTL9	IVEEGGEEY	Unknown Function / Hypothetical Proteins	Russia
CTL9	VVDCCHKNY	Unknown Function / Hypothetical Proteins	Italy
CTL9	KVNYTDLLF	Unknown Function / Hypothetical Proteins	Italy
CTL9	KTFEDFYKY	MGF protein	Italy
CTL9	SLNIAKLEF	MGF protein	Italy
CTL9	KTLKNHIEF	MGF protein	Italy
CTL9	KIQQRMLSY	MGF protein	Italy
CTL9	ELNDLLVKY	MGF protein	Italy
CTL9	QLPDSFDEY	MGF protein	Italy
CTL9	IIENDYVKY	MGF protein	Russia,Korea
CTL9	CANPTSHTY	MGF protein	Korea
CTL9	LVEPALIGF	MGF protein	Italy
CTL9	AVSAIELEY	Structural Proteins	Italy
CTL9	TMEQIKELF	Replication/Transcription	Italy
CTL9	VADTGAKVF	Replication/Transcription	Italy
CTL9	IVDLQEILF	Unknown Function / Hypothetical Proteins	Italy
CTL9	KVSSGKILY	Replication/Transcription	Italy
CTL9	SIHKKQLQY	Unknown Function / Hypothetical Proteins	Italy
HTL15	EKLKYYVLIPKHLWS	Unknown Function / Hypothetical Proteins	Italy
HTL15	AIAYQYLSSNVLSKN	Unknown Function / Hypothetical Proteins	Italy
HTL15	AILFYLAIRGVKGCI	Unknown Function / Hypothetical Proteins	Italy
HTL15	ILFYLAIRGVKGCIF	Unknown Function / Hypothetical Proteins	Italy
HTL15	LAVIFFQLATSQVTK	Unknown Function / Hypothetical Proteins	Korea
HTL15	LGVVVLQAAPIRKLE	MGF protein	Korea
HTL15	RYWYSMAIPYKLTEA	MGF protein	Korea
HTL15	LTRYWYSMAIPYKLT	MGF protein	Korea
HTL15	TRYWYSMAIPYKLTE	MGF protein	Korea
HTL15	MHIFFKLIHPNTTSN	MGF protein	Italy
HTL20	PAENEYTKTFIFLGSVPANV	Replication/Transcription	Italy
HTL20	SSHHVHRVVLSRAQPVKVQE	Replication/Transcription	Italy
HTL20	SSHHVHRVVLSRAQPVKAQE	Replication/Transcription	Italy
HTL20	QSSHHVHRVVLSRAQPVKVQ	Replication/Transcription	Italy
HTL20	HHVHRVVLSRAQPVKVQESL	Replication/Transcription	Italy
HTL20	LKEADPNKIYHLLKNYKLKS	MGF protein	Russia
HTL20	LKEADPSKIYHLLKNYKLKS	MGF protein	South Korea, Philippines,China
HTL20	LTRYWYSMAIPYKLTEAIQY	MGF protein	Korea
LBL12	IVLICYLIHICC	Unknown Function / Hypothetical Proteins	Italy
LBL12	VLICYLIHICCH	Unknown Function / Hypothetical Proteins	Italy
LBL12	VIGVILLVISLL	Unknown Function / Hypothetical Proteins	Italy
LBL12	VQIVVPEVALLC	Replication/Transcription	Italy
LBL12	VLIVCLHVQALV	Unknown Function / Hypothetical Proteins	Italy
LBL12	VIACCLVLIIIL	Unknown Function / Hypothetical Proteins	Italy
LBL12	LIVIACCLVLII	Unknown Function / Hypothetical Proteins	Italy
LBL12	IVIACCLVLIII	Unknown Function / Hypothetical Proteins	Italy
LBL12	SLIVIACCLVLI	Unknown Function / Hypothetical Proteins	Italy
LBL12	CCLVLIIILIII	Unknown Function / Hypothetical Proteins	Italy
LBL12	YVLIVCLHVQAL	Unknown Function / Hypothetical Proteins	Italy
LBL12	IYYVLIVCLHVQ	Unknown Function / Hypothetical Proteins	Italy
LBL12	IACCLVLIIILI	Unknown Function / Hypothetical Proteins	Italy
LBL12	ACCLVLIIILII	Unknown Function / Hypothetical Proteins	Italy
LBL12	WIYYVLIVCLHV	Unknown Function / Hypothetical Proteins	Italy
LBL12	MSLIVIACCLVL	Unknown Function / Hypothetical Proteins	Italy
LBL12	LLYIVIIVAYVS	Unknown Function / Hypothetical Proteins	Italy
LBL12	LVLIIILIIILY	Unknown Function / Hypothetical Proteins	Italy
LBL12	AIVLHSCIPCLI	Unknown Function / Hypothetical Proteins	Italy
LBL12	VIIVAYVSYKLV	Unknown Function / Hypothetical Proteins	Italy
LBL12	LYIVIIVAYVSY	Unknown Function / Hypothetical Proteins	Italy
LBL12	VLILVLLGVVVL	MGF protein	Korea
LBL12	KVLILVLLGVVV	MGF protein	Korea
LBL12	LILVLLGVVVLQ	MGF protein	Korea
LBL12	IKVLILVLLGVV	MGF protein	Korea
LBL12	ILVLLGVVVLQA	MGF protein	Korea
LBL12	LVLLGVVVLQAA	MGF protein	Korea
LBL12	VIVLLLVLAVMQ	MGF protein	China
LBL12	KVIVLLLVLAVM	MGF protein	China
LBL12	MKVIVLLLVLAV	MGF protein	China
LBL12	VLLLVLAVMQPV	MGF protein	China
LBL12	YLLVFLVISFLL	MGF protein	Italy
LBL12	FCNILCLVLHAV	MGF protein	Italy
LBL12	VIILIIVAIVYY	Structural Proteins	China
LBL12	LLVIILIIVAIV	Structural Proteins	Italy
LBL12	ILILLVIILIIV	Structural Proteins	Italy
LBL12	LVIILIIVAIVY	Structural Proteins	Italy
LBL12	LILLVIILIIVA	Structural Proteins	Italy
LBL12	ILLVIILIIVAI	Structural Proteins	Italy
LBL12	LVIIILVVFLYY	Structural Proteins	Italy
LBL12	ILVIIILVVFLY	Structural Proteins	Italy
LBL12	IILVIIILVVFL	Structural Proteins	Italy
LBL12	LIILVIIILVVF	Structural Proteins	Italy
LBL12	ALIILVIIILVV	Structural Proteins	Italy
LBL12	IALIILVIIILV	Structural Proteins	Italy
LBL12	VIIILVVFLYYK	Structural Proteins	Italy
LBL12	CLVLIIILIIIL	Unknown Function / Hypothetical Proteins	Italy
LBL15	WIYYVLIVCLHVQAL	Unknown Function / Hypothetical Proteins	Italy
LBL15	VLILVLLGVVVLQAA	MGF protein	Korea
LBL15	IKVLILVLLGVVVLQ	MGF protein	Korea
LBL15	KVLILVLLGVVVLQA	MGF protein	Korea
LBL15	TIKVLILVLLGVVVL	MGF protein	Korea
LBL15	LILVLLGVVVLQAAP	MGF protein	Korea
LBL15	VATIKVLILVLLGVV	MGF protein	Korea
LBL15	ATIKVLILVLLGVVV	MGF protein	Korea
LBL15	VIVLLLVLAVMQPVI	MGF protein	China
LBL15	CCFYLVFSIVFVGYI	MGF protein	Korea,philippines
LBL15	LILLVIILIIVAIVY	Structural Proteins	Italy
LBL15	ILILLVIILIIVAIV	Structural Proteins	Italy
LBL15	ILLVIILIIVAIVYY	Structural Proteins	Italy
LBL15	LLGILILLVIILIIV	Structural Proteins	Italy
LBL15	LLIALIILVIIILVV	Structural Proteins	Italy
LBL15	LIILVIIILVVFLYY	Structural Proteins	Italy
LBL15	ALIILVIIILVVFLY	Structural Proteins	Italy
LBL15	IALIILVIIILVVFL	Structural Proteins	Italy
LBL15	LIALIILVIIILVVF	Structural Proteins	Italy
LBL15	IILVIIILVVFLYYK	Structural Proteins	Italy
LBL15	LIVIACCLVLIIILI	Unknown Function / Hypothetical Proteins	Italy
LBL15	VIACCLVLIIILIII	Unknown Function / Hypothetical Proteins	Italy
LBL15	IVIACCLVLIIILII	Unknown Function / Hypothetical Proteins	Italy
LBL15	SLIVIACCLVLIIIL	Unknown Function / Hypothetical Proteins	Italy
LBL15	ACCLVLIIILIIILY	Unknown Function / Hypothetical Proteins	Italy
LBL15	CCLVLIIILIIILYP	Unknown Function / Hypothetical Proteins	Italy
LBL15	IACCLVLIIILIIIL	Unknown Function / Hypothetical Proteins	Italy
LBL15	MSLIVIACCLVLIII	Unknown Function / Hypothetical Proteins	Italy
